# Supplementary material for: Targeting Insulin Resistance and Liver Fibrosis: CKD Screening Priorities in MASLD
Source: Biomedicines. 2025 Apr 1;13(4):842. doi: 10.3390/biomedicines13040842 (PMC12025161; doi:10.3390/biomedicines13040842)
Supplement: Supplementary file 1 [file biomedicines-13-00842-s001.zip]

Archive with 4 entries (4 files):
- Supplementary Methods and Results.pdf
- Table S1.pdf
- Table S2.pdf
- Table S3.pdf
